# Supplementary material for: Developmental Anomalies in Human Teeth: Odontoblastic Differentiation in Hamartomatous Calcifying Hyperplastic Dental Follicles Presenting with DSP, Nestin, and HES1
Source: J Dev Biol. 2024 Jan 30;12(1):7. doi: 10.3390/jdb12010007 (PMC10885117; doi:10.3390/jdb12010007)
Supplement: Supplementary file 1 [file jdb-12-00007-s001.zip]

Archive with 3 entries (3 files):
- Table S1 Clinical summary of HDFs.pdf
- Table S2 Histological findings of HDFs .pdf
- Table S3 Immunohistochemical findings of HDFs .pdf
